# Supplementary material for: Quantitative Structure Retention-Relationship Modeling: Towards an Innovative General-Purpose Strategy
Source: Molecules. 2023 Feb 10;28(4):1696. doi: 10.3390/molecules28041696 (PMC9964055; doi:10.3390/molecules28041696)
Supplement: Supplementary file 1 [file molecules-28-01696-s001.zip]

Archive with 1 entries (1 files):
- molecules-2173883-SI.pdf
